# Supplementary material for: High-dose oral thiamine versus placebo for chronic fatigue in patients with primary biliary cholangitis: A crossover randomized clinical trial
Source: PLoS One. 2024 Mar 29;19(3):e0301354. doi: 10.1371/journal.pone.0301354 (PMC10980237; doi:10.1371/journal.pone.0301354)
Supplement: S1 Data — (XLSX) [file pone.0301354.s002.xlsx]

## Sheet: Ark1
record_id	agei1	fatigueb	eqvasu4	fatigueu8	eqvasu8	medretu41	antau41	medretu121	antau121	blindet1	fatigueu12	alatu12	biliu12	alpu12	fib4u12	kaliu12	nau12	albu12	kreau12	egfru12	crpu12	scd163u12	leuu12	hbu12	tromu12	inru12	eqvasu12	b1_firstperiod	pbc40fatiguebase2	a1c2	tsh2	dvit2	egfr2	hb2	urso2	beza2	oca2	sex2	bw2	hojde2	bmi2	dose3	alatb3	bilib3	basfosb3	fib4b3	kalib3	nab3	albb3
1	48	36	60	38	66	1	55	1	65	2	35	34	25	171	1.37	4.6	140	37	61	90	4	3.88	6.6	8.5	193	1	55	1	38	34	1.06	131	77	8.5	1	1	0	1	96	173	3207591	5	40	26	86	1.39	3.9	140	39
2	37	32	90	37	98	1	138	1	144	1	41	34	8	128	.56	3.9	137	42	58	91	3.9	1.67	8.6	8.4	345	.9	91	1	41	33	1.26	23	91	8.2	1	1	0	1	59	158	2363403	2	40	10	86	.58	3.9	139	41
3	61	34	75	38	80	1	88	1	88	1	34	28	8	126	.8	4.1	139	38	45	91	4.8	4.11	5.3	8.4	265	.9	90	0	38	39	1.65	107	91	9	1	0	0	1	72.5	158	2904182	4	35	7	138	.83	4.3	136	40
4	49	24	76	32	71	1	60	1	62	1	37	78	6	234	.74	3.9	139	35	54	91	3.9	7.03	9	8.9	369	.9	70	1	35	7.5	.852	64	91	8.6	1	0	0	1	125	170	4325259	5	121	8	269	1.03	4.3	138	35
5	63	44	45	47	50	1	65	1	70	1	47	23	9	122	1.56	3.8	139	38	59	91	4.8	3.06	5.8	8.6	227	1.1	50	0	45	36	.945	84	91	8.4	1	0	0	1	84.2	158	3372857	5	20	8	106	1.54	4.2	137	36
6	68	29	75	41	50	1	88	1	88	1	38	23	9	105	2.11	4	137	42	48	91	3.9	3.76	5	8.4	203	.9	75	0	41	40	1.71	117	91	8.7	1	0	0	1	73.5	163	2766382	4	31	8	129	1.97	4.3	136	41
7	46	38	64	37	76	1	100	1	88	1	35	62	43	108	.92	4.2	138	44	61	91	3.9	3.16	5.1	9	273	.9	82	1	39	31	2.71	92	91	9.4	1	0	0	1	79	161	3047722	4	73	12	108	.87	3.3	138	43
8	60	38	50	38	50	1	38	1	32	99	39	91	8	150	1.28	4	141	38	81	91	4.9	5.19	7.8	8.6	285	1	50	1	39	51	1.21	97	79	8.9	1	0	0	0	113	189	3163405	6	65	8	147	1.6	4	141	33
9	73	42	60	43	65	1	113	1	116	2	36	13	8	102	1.74	3.9	143	39	76	67	4	3.22	6.4	8.1	249	.9	80	0	41	35	.33	80	77	7.9	1	0	0	1	68	168	2409297	3	18	5	108	1.99	3.8	142	39
10	54	27	86	36	55	1	51	1	65	1	36	58	12	306	1.23	4.2	140	37	53	90	17.6	5.09	5.7	7.6	294	1	50	0	42	43	.864	101	91	7.6	1	0	0	1	108	167	3872495	5	77	8	330	1.1	4.4	138	38
11	61	29	55	33	66	1	55	1	55	2	37	56	8	91	1.4	4.7	138	42	93	58	4	4.89	7.8	8.1	267	1	65	0	35	41	2.33	92	61	8.1	1	0	0	1	92	174	3038711	5	29	6	84	1.37	4.7	137	40
12	48	37	66	42	36	1	65	1	76	1	36	79	12	598	.93	3.8	139	35	43	91	4.8	4.33	8.4	7.9	362	.9	61	1	38	30	1.41	106	91	7.9	1	1	0	1	80.5	160	3144531	5	47	12	307	.75	4	139	35
13	48	34	70	32	70	1	111	1	104	1	33	165	11	329	2.08	3.7	144	32	58	91	3.9	3.46	4.1	8	247	1	65	1	37	28	2.04	29	91	7.8	1	1	0	1	67	159	2650212	3	131	13	446	1.51	3.7	141	32
14	40	36	73	38	62	1	50	1	139	2	43	26	6	138	.51	3.8	138	38	70	91	3.9	2.26	8.6	7.7	303	1	50	0	40	30	1.63	92	91	7.6	1	0	0	1	96	181	2930313	5	28	10	125	.6	3.9	138	40
15	64	32	63	.	.	1	110	1	200	1	.	.	.	.	.	.	.	.	.	.	.	.	.	.	.	.	.	.	40	27	1.66	119	91	8.8	1	0	0	1	85	170	2941176	5	45	14	137	1.89	3.5	144	40
16	53	43	65	37	70	1	144	1	144	2	36	41	14	131	1	4.1	143	38	66	90	1	3.14	5.66	8.5	313	1.2	80	0	41	36	1.85	114	91	8.5	1	0	0	1	55	170	1903114	2	57	15	131	.85	4	139	40
17	54	32	60	37	80	1	148	1	148	2	26	31	6	181	.76	3.8	139	39	58	90	4	2.68	6.6	8.7	271	1	85	0	37	34	1.76	123	91	8.3	1	0	0	1	53	170	183391	2	49	6	273	.7	3.8	138	40
18	55	25	70	34	60	1	65	1	60	1	36	25	7	154	1.05	3.9	139	38	74	79	17	2.4	5.3	8.4	304	1.3	74	1	37	36	.986	106	91	8.1	1	0	0	1	85	165	312213	5	29	5	155	.98	3.7	141	40
19	64	33	67	41	67	1	96	1	80	1	38	29	20	129	1.37	3.6	141	37	61	90	13.9	3.22	7.8	7.8	284	1.1	70	1	40	36	.535	77	91	8.1	1	0	0	1	77	180	2376543	4	29	23	134	1.26	3.5	143	40
20	53	.	.	.	.	1	197	1	146	.	.	.	.	.	.	.	.	.	.	.	.	.	.	.	.	.	.	0	44	38	1.17	101	85	8.7	0	0	0	1	62	166	2249964	3	90	6	853	1.13	4.1	140	41
21	57	39	65	38	70	1	137	1	116	2	36	34	5	91	.81	4.1	141	42	85	66	3.9	3.41	7	9.2	291	.9	65	0	37	37	1.48	143	61	9.4	1	0	0	1	64	165	235078	3	41	9	79	1.02	4.7	136	46
22	66	35	50	37	35	1	127	1	127	1	39	41	14	148	3.57	3.6	139	34	62	90	4	4.02	5.6	9	139	1.2	25	1	41	39	1.72	39	91	9.3	1	0	0	1	119	172	4022445	5	33	17	130	3.15	3.6	141	39
23	64	43	75	39	70	1	55	1	60	2	43	27	6	110	.7	3.9	140	37	68	83	4.4	2.1	9.1	9.1	350	1.18	70	0	40	43	3.76	90	84	8.7	1	0	0	1	108	165	3966942	5	25	4	101	.65	3.9	141	42
24	75	23	50	22	70	1	113	1	113	2	21	26	7	88	1.01	4	139	36	72	70	5.8	5.69	9.1	7.2	413	.9	70	1	35	41	3.46	154	65	7.3	1	1	0	1	63	168	2232143	3	28	7	84	1.02	4	138	35
25	59	32	35	34	70	1	119	1	131	99	31	30	6	124	1.44	3.8	139	35	62	90	4	3.06	10.4	8.4	275	1	80	0	36	35	.6	134	90	8.8	1	0	0	1	64	164	2379536	3	27	6	128	1	3.9	139	39
26	48	.	.	.	.	.	.	.	.	.	.	.	.	.	.	.	.	.	.	.	.	.	.	.	.	.	.	.	.	84	.66	.	90	8.8	.	.	.	.	.	.	.	.	.	.	.	.	.	.	.
27	60	29	85	38	75	1	38	1	32	99	13	22	8	92	1.25	4.3	141	38	87	83	6.9	2.85	10.5	10.1	243	.9	90	1	44	39	.742	56	86	10.5	1	0	0	0	98	180	3024691	6	23	12	94	1.03	4.1	140	40
28	49	52	50	52	50	1	116	1	116	2	35	26	10	120	.56	4.1	140	37	49	91	3.9	2.85	9.1	8.5	311	1.1	80	1	49	33	1.64	80	91	8.7	1	0	0	1	68	156	2794214	3	33	11	145	.63	3.6	140	38
29	64	.	.	.	.	1	142	1	200	99	.	.	.	.	.	.	.	.	.	.	.	.	.	.	.	.	.	1	43	34	2.44	118	91	6.9	1	0	0	1	55	164	2044914	2	26	25	310	11.8	4.1	137	32
30	68	38	83	33	70	1	60	1	60	99	27	33	9	83	1.44	3.6	137	40	55	91	3.9	2.54	6	8.6	296	.9	75	0	42	37	1.45	134	91	8.7	1	0	0	1	88	172	2974581	5	34	16	73	1.8	2.9	142	40
31	54	20	86	35	60	1	38	1	40	1	36	36	11	90	1.15	3.7	141	42	61	91	3.9	3.29	4.1	10.5	222	1.1	54	0	33	36	1.71	121	91	10.3	1	0	0	0	93	183	2777031	6	45	10	100	1.24	3.8	140	40
32	69	40	75	36	50	1	116	1	113	2	30	14	8	80	1.86	4	141	39	52	91	3.9	1.6	4.8	8.7	218	.9	59	1	39	42	1.36	74	91	8.7	1	0	0	1	66	168	2338435	3	22	7	90	1.61	4	141	39
33	78	.	.	33	40	1	146	1	139	2	34	27	12	199	2.29	3.5	143	41	64	79	3.9	4.43	7.1	9.9	212	1	55	0	39	35	2.09	127	84	10	1	0	0	1	48	155	1997919	2	32	11	217	1.81	3	142	39
34	61	46	75	46	45	1	142	1	142	2	35	36	9	269	3.14	4	141	38	64	91	3.9	5.4	5.6	9.3	162	.9	70	0	45	35	1.28	179	91	9.7	1	0	0	1	48	157	1947341	2	23	8	190	2.84	3.5	143	37
35	61	42	70	37	85	1	65	1	69	2	24	21	5	111	1.15	3.7	142	37	59	91	4.3	2.63	5.44	9.7	245	.9	89	1	40	38	1.31	91	91	8.7	1	0	0	1	84	169	2941073	5	41	8	111	1.21	3.8	140	38
36	60	36	74	31	100	1	116	1	116	1	32	93	22	82	2.82	3.8	145	35	66	88	3.9	3.84	4.65	8	210	1	99	1	42	31	.83	134	81	7.2	1	1	0	1	62	166	2249964	3	329	30	152	5.58	3.6	141	35
37	71	34	90	36	80	1	60	1	60	2	33	28	6	143	1.9	4.4	142	39	85	60	3.9	3.59	5.7	8.1	231	.9	88	0	39	42	1.19	83	68	8.4	1	0	0	1	82	174	2708416	5	54	5	175	2.17	4.7	141	40
38	54	34	85	36	70	1	146	1	144	1	40	39	11	167	1.7	3.7	143	42	59	91	6	4.28	3.2	8.1	176	1	50	1	38	35	1.11	124	91	7.6	1	0	0	1	53	172	1791509	2	33	8	160	1.37	3.9	140	42
[truncated: 11 more columns]
